# Supplementary material for: Regional differences in dosage compensation on the chicken Z chromosome
Source: Genome Biol. 2007 Sep 27;8(9):R202. doi: 10.1186/gb-2007-8-9-r202 (PMC2375040; doi:10.1186/gb-2007-8-9-r202)
Supplement: Additional data file 1 — Valley and peak genes expressed in brain, heart, or liver tissues. [file gb-2007-8-9-r202-S1.xls]

## Sheet: Sheet1
Table S1: Valley and Peak genes expressed in brain, heart, or liver tissues
Valley Genes							Peak Genes
Gene Symbol	EntreGene ID	Gene Start	Brain MF Ratio	Heart MF Ratio	Liver MF Ratio		AffyID	Gene Symbol	EntreGene ID	Gene Start	Brain MF Ratio	Heart MF Ratio	Liver MF Ratio
LOC427219	427219	25902068	1.524	1.438	1.28		GgaAffx.11707.1.S1_s_at	RNUXA	427124	55049253	1.676	1.731	1.53
LOC427218	427218	25932295	1.518	1.511	1.525		Gga.1368.1.S1_at	LMNB1	396223	55080955	1.28	1.213	1.057
LOC431599	431599	26069679		1.057			Gga.8587.1.S1_at	LOC427125	427125	55189439	1.921	1.979	1.586
PTCD2	427217	26119800	1.693	1.705	1.429		GgaAffx.9324.3.S1_s_at	LOC427126	427126	55256431	1.121	1.178
MRPS27	427216	26136678	1.742	1.479	1.591		GgaAffx.24487.1.S1_at	RCJMB04_16h2	427127	55340299	1.239	1.139	1.043
MAP1B	396174	26203353	0.954	1.037			GgaAffx.9310.1.S1_s_at	LOC427123	427123	55588012	1.289	1.295	1.184
LOC427215	427215	26460276	0.932	1.059	1.028		Gga.200.1.S1_at	FBN2	374203	55646925	1.117	1.124	1.076
RCJMB04_13c10	427347	26477352	1.618	1.629	1.474		Gga.1140.1.S1_at	RCJMB04_11e18	427122	55892268	1.743	1.4	2.021
LOC427349	427349	26539842	1.203	0.879	0.986		GgaAffx.9300.1.S1_at	LOC427121	427121	55906515	1.23	1.215	1.086
SMARCA2	396040	27114833	1.074	1.269	1.195		GgaAffx.9299.1.S1_at	LOC427120	427120	56015611	0.795
VLDLR	396154	27352765	1.052	0.941	0.584		GgaAffx.9296.1.S1_at	LOC427119	427119	56167506	1.714	1.121	1.198
RCJMB04_2n8	427350	27426486	1.344	1.374	0.996		Gga.11474.1.S1_a_at	LOC427118	427118	56297366		1.535	1.125
LOC427351	427351	27469451	1.077	1.031	0.744		GgaAffx.12297.1.S1_s_at	RCJMB04_12e18	427116	56304344	1.921	2.227	1.943
LOC427352	427352	27850731	1.029	0.604	0.732		GgaAffx.9287.1.S1_at	LOC427115	427115	56315555	1.677	1.508	1.193
LOC426535	426535	27978578	1.125	0.953	1.136		GgaAffx.9286.1.S1_at	LOC427114	427114	56334524	1.75	1.832	1.398
LOC426534	426534	27990739	0.983	0.722	1.138		Gga.18367.1.S1_s_at	MCTP1	427113	56457978	1.361	1.415
RCL1	427222	28010804	1.175	1.153	1.19		Gga.19460.1.S1_at	ANKRD32	427111	56699869	2.056	2.158	1.802
JAK2	374199	28062528	0.679	0.964	0.914		GgaAffx.9282.1.S1_at	LOC427110	427110	56818502	1.47	1.181	1.015
RLX3	427223	28156506	0.519		1.087		Gga.2141.2.S1_at	LOC427109	427109	57130372	1.781	1.77	1.876
LOC427224	427224	28215754	0.937	0.829	0.855		Gga.17050.1.S1_at	ARRDC3	427107	58148337	1.216	1.415	1.231
LOC427225	427225	28223378			1.011		Gga.10462.1.S1_s_at	GPR98	431566	58479867	2.441
LOC427226	427226	28248946	1.362	1.172	1.116		GgaAffx.12187.1.S1_s_at	RCJMB04_10e22	427106	58515029	1.578	1.466	1.235
LOC426644	426644	28309619	1.002	1.157	1.031		Gga.6910.1.A1_at	RCJMB04_38d18	431565	58551595	1.426	1.489	1.162
LOC431600	431600	28336546	0.893				Gga.9278.1.S1_at	LOC427104	427104	58564876	1.915	2.206	1.775
LOC427227	427227	28360441	1.245	1.321	0.931		Gga.5323.1.S1_s_at	LOC426251	426251	59130401	1.365	1.274	1.064
LOC427228	427228	28410604	1.27	1.262	1.052		Gga.19053.1.S1_at	LOC426364	426364	59285930	1.601
LOC427229	427229	28415501	1.126	1.376	1.184		GgaAffx.20572.1.S1_s_at	LOC426919	426919	59431888	1.631	1.127	1.095
LOC431601	431601	28496995	1.07	1.215	1.022		Gga.11839.1.S1_s_at	CCNH	427328	59652426	1.75	1.768	1.602
GLDC	374222	28557830	1.168	0.73	0.91		Gga.18343.1.S1_s_at	RASA1	427327	59688581	1.646	1.581	1.409
LOC427231	427231	28907163	1.319	1.116	1.074		Gga.6171.1.S1_a_at	LOC431629	431629	59900906	1.568	1.349	1.332
LOC431602	431602	29283053	1.314	1.369	0.929		Gga.18123.1.S1_at	LOC427326	427326	60892879	1.006
LOC427360	427360	30735442	1.378	1.377	0.979		Gga.3928.1.S1_at	HAPLN1	396475	61186627	0.852	1.138	1.074
LOC427359	427359	30767463	0.864	1.104	0.698		Gga.4974.1.S1_at	PG-M	395565	61307546	1.322	1.291	0.958
NFIB	396209	31056801	1.314	1.146	1.187		Gga.10940.1.S1_at	LOC427325	427325	61528190	1.837	1.666	1.612
RCJMB04_10p19	427356	31351654	1.496	1.434	1.439		Gga.13124.1.S1_at	LOC427324	427324	62003926	1.781
LOC427355	427355	31415881	1.122	1.189	1.091		Gga.11793.1.S1_at	ATG10	427322	62040471	1.981	1.772	1.78
LOC427354	427354	31532215	1.652	1.305	0.946		Gga.7337.2.S1_a_at	LOC427321	427321	62232174	1.149	1.327	1.05
RCJMB04_6i10	431605	31672213	1.262	1.225	0.98		GgaAffx.9952.1.S1_at	LOC431627	431627	62394727			1.096
LOC427242	427242	31720785	2.049	1.909			Gga.17463.1.S1_at	LOC427320	427320	62407957		1.225	1.493
LOC427241	427241	31986467	1.097	0.962	1.15		Gga.869.1.S1_at	CKMT2	396508	62423069		1.395
SH3GL2	395203	32741005	1.178	0.889			GgaAffx.9927.1.S1_at	LOC427316	427316	62717917	1.745	1.619	1.163
ADAMTSL1	431603	33280298	1.216	1.15			GgaAffx.24720.1.S1_at	LOC427315	427315	62736226	1.627	1.424	1.42
RCJMB04_9g9	427238	33363482	1.856	1.854	1.4		Gga.10894.1.S1_s_at	LOC427314	427314	62748667	1.688	1.457	1.224
RCJMB04_4d23	427237	33391453	1.629	1.586	1.303		Gga.10705.1.S1_at	RCJMB04_1f9	425215	62771514	1.855	1.855	1.639
DENND4C	427236	33439583	0.986	1.048	1.022		GgaAffx.3134.1.S1_at	LOC427312	427312	62772410	2.321	1.885	1.562
RPS6	396148	33519934	1.229	1.131	1.128		Gga.17469.1.S1_s_at	RAD17	404778	62774060	1.423	1.282	1.111
LOC427235	427235	33535210	1.579	0.997			GgaAffx.11764.1.S1_at	RCJMB04_5a23	427310	63651117	1.683	1.557	1.444
SLC24A2	414891	33575069	1.007				GgaAffx.9899.1.S1_at	LOC427309	427309	63689833			1.864
LOC427234	427234	33858696	1.087	0.845			GgaAffx.21102.1.S1_s_at	ALDOB	427308	63699796	0.934	0.914	1.009
LOC427233	427233	33985322	2.014	1.677	1.271		Gga.9908.2.S1_at	MRPL50	427307	63710387	1.784	1.626	1.623
LOC427232	427232	34068816		0.885	1.206		Gga.12295.1.S1_at	LOC427306	427306	63712214		0.817
RCJMB04_1k1	431449	34088314	1.461	1.187	1.176		Gga.20056.1.S1_at	LOC427329	427329	64250536	1.097	1.18
RCJMB04_20j15	427243	34203656	1.373	1.312	0.762		Gga.11940.1.S1_at	SNX30	427330	64402274	1.226	1.42	1.173
LOC427244	427244	34238873	2.062	1.766	1.562		Gga.8432.1.S1_at	LOC427331	427331	64463284	1.982	1.905	1.652
TJP2	395751	34265946	1.023	0.952	0.993		Gga.2433.1.S1_at	RELB	395656	64567064	1.817	1.79	1.747
C9orf61	427245	34354413	1.471	1.322	0.937		Gga.16469.1.S1_at	LOC427333	427333	64649038	1.071		0.991
LOC427246	427246	34373846	1.26	1.059	0.968		GgaAffx.9996.1.S1_s_at	LOC427334	427334	64691542	1.621	1.18	1.128
LOC431607	431607	34475792	1.17	1.425	1.342		Gga.17664.1.S1_at	UGCG	427335	64795509	1.495	1.367	1.3
LOC427247	427247	34554557	1.166	1.378			Gga.16385.1.S1_s_at	LOC427336	427336	64997676	1.303	1.37	1.292
RCJMB04_14g12	431608	34628283	1.86	1.869	1.327		Gga.4066.1.S1_at	SMC2	396156	65014193	1.84	2.007	1.576
LOC427249	427249	34755745	1.145				Gga.7516.1.S1_s_at	RCJMB04_25o1	427337	65036711	1.199	1.201	0.983
							Gga.4041.1.S1_a_at	TXN	396437	65067417	1.257	1.244	1.136
							Gga.10950.1.S1_s_at	SVEP1	427338	65173854	1.162	1.175	1.214
							Gga.123.1.S1_at	MUSK	373897	65279797		0.952	1.158
							Gga.9756.1.S1_at	EDG2	427339	65372446	1.324	1.228
							Gga.17392.1.S1_at	LOC427341	427341	65650905	0.846	1.224	1.239
							GgaAffx.10043.1.S1_at	LOC427342	427342	65680550	1.55	1.495	1.56
							Gga.10692.1.S1_at	LOC427344	427344	65888521		1.26
							Gga.11004.1.S1_at	LOC427345	427345	66022934	1.804
							GgaAffx.1140.1.A1_at	LOC427361	427361	66470763	0.705	1.034
							Gga.1774.1.S1_at	LOC427364	427364	66771681	1.637	1.527	1.299
							GgaAffx.1170.1.S1_at	LOC427365	427365	66790625	1.685	1.726	1.684
							Gga.12675.1.S1_at	LOC427367	427367	66808017	1.816	1.787	1.433
							GgaAffx.1208.3.S1_s_at	LOC427368	427368	66872973	1.178	1.16	1.115
							GgaAffx.1219.1.S1_at	LOC431645	431645	66922374			1.055
							GgaAffx.25317.1.S1_at	LOC427370	427370	67012193	1.451	2.064
							GgaAffx.1225.1.S1_at	LOC431646	431646	67142020	1.223
							Gga.9372.1.S1_at	CORO2A	427373	68571189	1.159	1.137	1.029
							GgaAffx.25329.1.S1_at	LOC427374	427374	68623490	1.48	1.337	1
							Gga.5644.1.S1_s_at	RCJMB04_15h2	427376	68671021	1.409	1.254	1.154
							Gga.5532.1.S1_at	SMU1	427377	68683239	1.071	1.056	0.968
							Gga.2840.1.S1_at	B4GALT1	396121	68711546	1.862	1.895	1.695
							Gga.2180.1.S1_at	LOC427378	427378	68745160	0.957	1.356	1.423
							Gga.2984.1.S1_at	RCJMB04_14d7	427379	68811761	1.178	1.124	1.054
							Gga.3310.1.S1_at	XPAC	395659	68836469	1.67	1.761	1.666
							Gga.2614.1.A1_at	TMOD1	395883	68867405	1.079	1.61	1.085
							GgaAffx.7822.1.S1_at	LOC430185	430185	68888345	1.291	1.618	1.215
							GgaAffx.1421.4.S1_at	LOC427381	427381	68950285	1.549	1.601	1.461
							Gga.4139.1.S1_at	ACO1	373916	69043727	1.145	1.084	1.029
							Gga.3546.1.S1_at	HSD17B4	395785	69621720	1.686	1.634	1.493
							Gga.11736.2.S1_at	RCJMB04_29h8	427384	69703090	1.364	1.183	1.173
							GgaAffx.1484.1.S1_at	LOC427385	427385	69743889	1.595	1.532	1.278
							GgaAffx.11600.1.S1_s_at	RCJMB04_2n22	427386	69842756	1.73
							Gga.17547.1.S1_s_at	SEMA6A	427387	70747978	1.428	1.183	1.192
							GgaAffx.12060.1.S1_at	RCJMB04_8m8	427388	70838334	1.871	1.617	1.399
							GgaAffx.1548.1.S1_at	LOC431649	431649	70950483			0.954
							Gga.9200.1.S1_s_at	AP3S1	427389	71017173	1.543	1.503	1.066
							Gga.11356.1.S1_s_at	LOC427390	427390	71047297	1.598	1.271	1.193
							Gga.6921.1.S1_a_at	LOC427391	427391	71057746	1.311	1.367	0.473
							Gga.5929.1.S1_at	LOC427392	427392	71114813		0.927	1.115
							GgaAffx.1572.1.S1_at	LOC427393	427393	71124299	1.659	1.409	1.085
							Gga.3961.1.S1_at	SMN2	374025	71152288	1.458	1.165	1.015
							GgaAffx.1633.1.S1_at	LOC427394	427394	71164816	1.291	1.237	0.883
							Gga.9050.1.S1_s_at	LOC427395	427395	71221609	1.359	1.088	1.126
							Gga.318.1.S1_at	KCNN2	395579	71359953	1.064
							GgaAffx.13180.1.S1_s_at	RCJMB04_34g8	431261	71968345	1.767	2.018	1.767
							Gga.19885.1.S1_at	LOC426811	426811	72191743	1.702	1.631	1.564
							GgaAffx.5182.1.S1_at	LOC431262	431262	72270531	1.381	1.481	1.482
							Gga.16581.1.S1_at	LOC426813	426813	72328557	1.682	1.757	1.478
							GgaAffx.3124.1.S1_at	LOC426810	426810	73032628	1.275	1.601	1.569
							Gga.10539.2.S1_a_at	SRFBP1	426795	73534307	2.023	2.18	1.639
							Gga.4303.1.S1_at	LOX	396474	73603984		1.476	1.062
							Gga.1495.1.S1_s_at	SNCAIP	426796	73727375	1.369	1.711	1.403
							GgaAffx.3339.1.S1_at	LOC426797	426797	73858051	1.373	1.496	1.222
							GgaAffx.3370.1.S1_at	LOC426802	426802	74081807	1.989	1.686	1.542
							Gga.8188.1.S1_a_at	LOC426803	426803	74124445	1.588	1.645	1.607
							GgaAffx.3390.1.S1_at	LOC426804	426804	74178527	1.355	1.193	1.391
							GgaAffx.3355.2.S1_at	LOC431260	431260	74218543	1.334
							Gga.7241.1.S1_at	LOC426806	426806	74230601	1.794	1.438	1.56
							Gga.13352.1.A1_at	LOC426807	426807	74251024	1.557	1.355	1.236
							GgaAffx.10518.1.S1_s_at	RCJMB04_7d18	428391	74572819	1.905	1.655	1.091
