# Supplementary material for: Regional differences in dosage compensation on the chicken Z chromosome
Source: Genome Biol. 2007 Sep 27;8(9):R202. doi: 10.1186/gb-2007-8-9-r202 (PMC2375040; doi:10.1186/gb-2007-8-9-r202)
Supplement: Additional data file 2 — Gene categories enriched among valley and peak genes using DAVID. [file gb-2007-8-9-r202-S2.xls]

## Sheet: Sheet1
Table S2: Gene categories enriched among valley and peak genes using DAVID
Valley*
Category	Term	GeneSymbols	PValue
Biological Process	regulation of transcription, DNA-dependent	LOC427231, NFIB, LOC431601, LOC427351, RCJMB04_6i10, LOC427234	0.038
Biological Process	regulation of cellular process	LOC426535, LOC427231, NFIB, LOC431601, LOC427351, RCJMB04_6i10, LOC427234	0.0437
Biological Process	transcription, DNA-dependent	LOC427231, NFIB, LOC431601, LOC427351, RCJMB04_6i10, LOC427234	0.038
Biological Process	regulation of cellular physiological process	LOC426535, LOC427231, NFIB, LOC431601, LOC427351, RCJMB04_6i10, LOC427234	0.0349
Biological Process	regulation of biological process	LOC426535, LOC427231, NFIB, LOC431601, LOC427351, RCJMB04_6i10, LOC427234	0.0437
* Enrichment is computed relative to all expressed Z genes.
Peak*
Category	Term	GeneSymbols	PValue
Cellular Component	nucleus	LOC427325, LOC427321, SMC2, LOC431260, LOC427333, LOC426810, LOC427393, SMN2, RAD17, LMNB1, RCJMB04_5a23, RELB, XPAC	0.0389
* Enrichment is computed relative to all expressed Z genes.
Peak**
Category	Term	GeneSymbols	PValue
Cellular Component	membrane-bound organelle	LOC427325, LOC427321, AP3S1, SMC2, LOC431260, LOC427333, LOC426810, CKMT2, LOC427393, RAD17, SMN2, LMNB1, RCJMB04_5a23, RELB, XPAC	0.0475
Molecular Function	catalytic activity	LOC427325, LOC427334, SMC2, LOC426802, LOC427395, HSD17B4, ALDOB, LOC427119, LOC427341, LOC431649, LOC427315, SNCAIP, LOC427114, MCTP1, LOC431629, RCJMB04_25o1, LOC427120, RASA1, RCJMB04_12e18, LOC427123, LOC427333, LOC427391, LOC426810, RCJMB04_11e18, LOC427394, RCJMB04_5a23, B4GALT1, LOC427385, LOX, LOC427326, LOC427368, LOC427336, CORO2A, RCJMB04_34g8, SVEP1, LOC427374, LOC427381, LOC426813, L…	0.0453
Cellular Component	nucleus	LOC427325, LOC427321, SMC2, LOC431260, LOC427333, LOC426810, LOC427393, SMN2, RAD17, LMNB1, RCJMB04_5a23, RELB, XPAC	0.0369
Biological Process	response to DNA damage stimulus	LOC427325, LOC427393, RAD17, XPAC	0.0228
Biological Process	DNA repair	LOC427325, LOC427393, RAD17, XPAC	0.0228
Biological Process	response to endogenous stimulus	LOC427325, LOC427393, RAD17, XPAC	0.0237
Cellular Component	intracellular membrane-bound organelle	LOC427325, LOC427321, AP3S1, SMC2, LOC431260, LOC427333, LOC426810, CKMT2, LOC427393, RAD17, SMN2, LMNB1, RCJMB04_5a23, RELB, XPAC	0.0469
* Enrichment is computed relative to all expressed Z and autosomal genes.
