# Supplementary material for: Regional differences in dosage compensation on the chicken Z chromosome
Source: Genome Biol. 2007 Sep 27;8(9):R202. doi: 10.1186/gb-2007-8-9-r202 (PMC2375040; doi:10.1186/gb-2007-8-9-r202)
Supplement: Additional data file 3 — Gene categories enriched among valley and peak genes using IPA. [file gb-2007-8-9-r202-S3.xls]

## Sheet: Sheet1
Table S3: Gene categories enriched among valley genes using IPA
	Valley*
Annotation	Genes	pvalues
Organ Development	DMRT1, DMRT2, INSL3	0.00163-0.00163
Reproductive System Development and Function	DMRT1, DMRT2, INSL3	0.00163-0.00163
Embryonic Development	CER1, DAND5, RFX3, DMRT1, DMRT2	0.00597-0.014
Developmental Disorder	CDC37, DMRT1, FREM1, INSL3, MAP1B, NFIB, NFIC	0.0101-0.014
Cell Death	JAK2, JAK3, SMARCA4	0.0137-0.025
Cell Cycle	SMARCA2, SMARCA4	0.014-0.014
DNA Replication, Recombination, and Repair	SMARCA2, SMARCA4	0.014-0.014
Gene Expression	JAK2, JAK3, SMARCA2, SMARCA4	0.014-0.014
Immune Response	JAK3, SMARCA4	0.014-0.014
Neurological Disease	MAP1B, NFIB, SLC1A1	0.014-0.014
Organismal Development	JAK2, SMARCA4	0.014-0.014
Respiratory Disease	SMARCA2, SMARCA4	0.014-0.014
Cellular Growth and Proliferation	SMARCA2, SMARCA4, JAK3, CD274, JAK2, PDCD1LG2, TYRP1	0.014-0.0233
Cancer	SMARCA2, SMARCA4	0.014-0.0388
Cellular Assembly and Organization	SMARCA2, SMARCA4, MAP1B, PIP5K1B	0.014-0.0388
Hematological System Development and Function	JAK2, SMARCA4, JAK3	0.014-0.0388
Immune and Lymphatic System Development and Function	JAK3, SMARCA4, JAK2	0.014-0.0388
Reproductive System Disease	SMARCA2, SMARCA4	0.014-0.0388
Organismal Survival	MAP1B, NFIC, SMARCA4	0.025-0.025
Cellular Development	JAK2, JAK3	0.0388-0.0388
Molecular Transport	JAK2, TNPO1	0.0388-0.0388
Protein Trafficking	JAK2, TNPO1	0.0388-0.0388
Cellular Function and Maintenance	SMARCA2, SMARCA4, JAK2	0.0388-0.04
Nervous System Development and Function	MAP1B, PIP5K1B, NFIB, SH3GL2	0.0388-0.04
* Enrichment is computed relative to all human orthologs of chicken Z genes.
Each category of genes includes subcategories. The range of p values for all subcategories is shown.
