# Supplementary material for: Regional differences in dosage compensation on the chicken Z chromosome
Source: Genome Biol. 2007 Sep 27;8(9):R202. doi: 10.1186/gb-2007-8-9-r202 (PMC2375040; doi:10.1186/gb-2007-8-9-r202)
Supplement: Additional data file 4 — Gene categories enriched among compensated and non-compensated genes using DAVID. [file gb-2007-8-9-r202-S4.xls]

## Sheet: Sheet1
Table S4: Gene categories enriched among compensated and uncompensated genes using DAVID*
* Enrichment was computed relative to all Z genes expressed genes in Brain, Heart, and Liver.
	Brain Compensated
Category	Term	GeneSymbols	PValue
Molecular Function	alpha-type channel activity	LOC396120, CHRNA6, LOC416377, KCNN2, LOC431590, CHRNB3, LOC427249	0.0476
Molecular Function	channel or pore class transporter activity	LOC396120, CHRNA6, LOC416377, KCNN2, LOC431590, CHRNB3, LOC427249	0.0476
Molecular Function	receptor activity	IL6ST, LOC396120, VLDLR, CHRNA6, OSMR, LOC427212, LIFR, PRLR, GHR, SEMA4D, NTRK2, CHRNB3, RORB, LOC431264	0.0137
Molecular Function	signal transducer activity	IL6ST, RCJMB04_23b22, LOC396120, VLDLR, CHRNA6, OSMR, LOC427212, LIFR, PRLR, GHR, RLX3, SEMA4D, NTRK2, NRG1, CHRNB3, RORB, LOC431264, JAK2	0.0014
	Brain Uncompensated
Category	Term	GeneSymbols	PValue
Cellular Component	membrane-bound organelle	LOC427325, LOC427158, RIOK2, AP3S1, SMC2, LOC427443, CREB3, LOC431580, FECH, LOC427198, RCJMB04_33p3, LOC416385, LOC427393, MRPS30, LOC427218, RCJMB04_5a23, RELB, LOC427244, LOC427235, CHD1, XPAC	0.0023
Cellular Component	nucleus	LOC427325, LOC427158, RIOK2, SMC2, LOC427443, CREB3, LOC431580, LOC427198, LOC416385, LOC427393, RCJMB04_5a23, LOC427218, RELB, CHD1, XPAC	0.0322
Biological Process	chromosome organization and biogenesis	LOC427158, RCJMB04_14g12, SMC2, RCJMB04_5a23, CHD1	0.0331
Cellular Component	intracellular organelle	LOC427325, LOC427158, RIOK2, AP3S1, SMC2, LOC427443, CREB3, LOC431580, FECH, LOC427198, RCJMB04_33p3, LOC416385, LOC427393, MRPS30, RCJMB04_14g12, TBCA, LOC427218, RCJMB04_5a23, RELB, LOC427244, LOC427235, CHD1, XPAC	0.0055
Cellular Component	endomembrane system	AP3S1, LOC427443, LOC427218, LOC431580, RCJMB04_33p3, LOC427235	0.0473
Cellular Component	intracellular membrane-bound organelle	LOC427325, LOC427158, RIOK2, AP3S1, SMC2, LOC427443, CREB3, LOC431580, FECH, LOC427198, RCJMB04_33p3, LOC416385, LOC427393, MRPS30, LOC427218, RCJMB04_5a23, RELB, LOC427244, LOC427235, CHD1, XPAC	0.00226
Biological Process	cell organization and biogenesis	LOC427158, LOC427390, AP3S1, RCJMB04_14g12, SMC2, LOC427443, LOC427218, RCJMB04_5a23, LOC431580, RCJMB04_33p3, CHD1	0.0126
Cellular Component	chromosome	LOC427158, RCJMB04_14g12, SMC2, RCJMB04_5a23, CHD1	0.0095
Cellular Component	intracellular	LOC427158, LOC427325, AGGF1, SMC2, CREB3, LOC427443, FECH, MRPS30, RCJMB04_14g12, LOC427206, RELB, LOC427244, LOC427235, CHD1, LOC426811, RIOK2, LOC427390, AP3S1, LOC431580, LOC427198, RCJMB04_33p3, LOC416385, LOC427393, TBCA, RCJMB04_5a23, LOC427218, SMAD2, XPAC	0.0002
Cellular Component	organelle	LOC427325, LOC427158, RIOK2, AP3S1, SMC2, LOC427443, CREB3, LOC431580, FECH, LOC427198, RCJMB04_33p3, LOC416385, LOC427393, MRPS30, RCJMB04_14g12, TBCA, LOC427218, RCJMB04_5a23, RELB, LOC427244, LOC427235, CHD1, XPAC	0.0055
	Heart Compensated
Category	Term	GeneSymbols	PValue
Molecular Function	signal transducer activity	IL6ST, RCJMB04_23b22, VLDLR, F2RL1, EDG2, OSMR, MUSK, LOC427212, LIFR, LOC427232, GHR, SEMA4D, NRG1, LOC427183, SEMA6A, JAK2	0.0112
	Heart Uncompensated
Category	Term	GeneSymbols	PValue
Cellular Component	membrane-bound organelle	LOC427325, LOC427158, LOC422960, RIOK2, AP3S1, SMC2, LOC427443, LOC431580, LOC426810, RCJMB04_33p3, LOC416385, MRPS30, LOC427218, RCJMB04_5a23, RELB, LOC427244, XPAC	0.0269
Cellular Component	non-membrane-bound organelle	LOC427158, MRPS30, RCJMB04_14g12, SMC2, TMOD1, TBCA, RCJMB04_5a23, LOC427398	0.0404
Biological Process	physiological process	LOC427325, LOC427158, LOC426170, LOC415602, FANCC, SMC2, LOC427443, LOC427646, HSD17B4, NDUFS4, RCJMB04_3e14, MRPS30, RCJMB04_14g12, RELB, LOC427244, LOC427398, PLK2, LOC416370, LOC427163, RCJMB04_4k14, LOC422960, RIOK2, AP3S1, LOC427473, LOC427205, RCJMB04_12e18, RCJMB04_7d18, PTCD2, SDCCAG10, LOC431580, RCJMB04_7i6, TXNL1, RCJMB04_33p3, RCJMB04_6h4, LOC416385, CCNH, LOC427259, LOC415613, WDR36,…	0.0361
Cellular Component	intracellular organelle	LOC427325, LOC427158, LOC422960, RIOK2, AP3S1, SMC2, LOC427443, LOC431580, RCJMB04_33p3, LOC426810, LOC416385, MRPS30, RCJMB04_14g12, TMOD1, TBCA, LOC427218, RCJMB04_5a23, RELB, LOC427244, LOC427398, XPAC	0.0036
Cellular Component	intracellular non-membrane-bound organelle	LOC427158, MRPS30, RCJMB04_14g12, SMC2, TMOD1, TBCA, RCJMB04_5a23, LOC427398	0.0404
Cellular Component	intracellular membrane-bound organelle	LOC427325, LOC427158, LOC422960, RIOK2, AP3S1, SMC2, LOC427443, LOC431580, LOC426810, RCJMB04_33p3, LOC416385, MRPS30, LOC427218, RCJMB04_5a23, RELB, LOC427244, XPAC	0.0269
Biological Process	cell organization and biogenesis	LOC427158, AP3S1, RCJMB04_14g12, SMC2, LOC427443, LOC427218, RCJMB04_5a23, LOC431580, RCJMB04_33p3, LOC427398	0.0082
Cellular Component	intracellular	LOC427158, LOC427325, SMC2, LOC427443, MRPS30, RCJMB04_14g12, LOC427206, TMOD1, RELB, LOC427244, LOC427398, LOC416370, LOC426811, RIOK2, LOC422960, AP3S1, LOC431580, LOC426810, RCJMB04_33p3, LOC416385, TBCA, RCJMB04_5a23, LOC427218, SMAD2, XPAC	0.0004
Cellular Component	organelle	LOC427325, LOC427158, LOC422960, RIOK2, AP3S1, SMC2, LOC427443, LOC431580, RCJMB04_33p3, LOC426810, LOC416385, MRPS30, RCJMB04_14g12, TMOD1, TBCA, LOC427218, RCJMB04_5a23, RELB, LOC427244, LOC427398, XPAC	0.0036
	Liver Uncompensated
Category	Term	GeneSymbols	PValue
Cellular Component	intracellular membrane-bound organelle	LOC427325, MRPS30, SMC2, LOC427443, LOC427218, RELB, LOC427244, RCJMB04_33p3, LOC426810, LOC416385, XPAC	0.0256
