# Supplementary material for: Regional differences in dosage compensation on the chicken Z chromosome
Source: Genome Biol. 2007 Sep 27;8(9):R202. doi: 10.1186/gb-2007-8-9-r202 (PMC2375040; doi:10.1186/gb-2007-8-9-r202)
Supplement: Additional data file 5 — Gene categories enriched among compensated and non-compensated genes using IPA. [file gb-2007-8-9-r202-S5.xls]

## Sheet: Sheet1
Table S5: Gene categories enriched among compensated and uncompensated genes using IPA*
* Enrichment is computed relative to human homologs of all expressed Z genes in heart, liver, or brain.
Each category of genes includes subcategories. The range of p values for all subcategories is shown.
	Heart
Annotation	Genes	pvalues
Cellular Movement	CAST, DNAJA1, EDG2, F2R, F2RL1, FYB, HMGCR, ITGA2, JAK2, MAP1B, MAP3K1, NARS, NRG1, PIK3R1, SEMA4D, TEK, TNFAIP8, TXN, THBS4, CTSL, FST	0.000626-0.0343
Organismal Development	FST, IL6ST, ISL1, JAK2, MUSK, NRG1, PIAS2, PIK3R1, SLC12A2, TEK, ZFR, DAB2, FBN2, GNAQ, HMGCR, RAD23B, TRIM14, F2R	0.00144-0.0151
Cellular Growth and Proliferation	ATP5A1, C1QTNF3, CAST, CTSL, DAB2, DNAJA1, F2R, F2RL1, FBN2, FBXO4, FST, GAK, GHR, GNAQ, HEXB, HINT1 (includes EG:3094), HMGCR, IL6ST, JAK2, MAP3K1, MLLT3, NRG1, OSMR, OSTF1, PIAS2, PIK3R1, SEMA4D, SEMA6A, SHC3, SMARCA2, TEK, TNFAIP8, TXN, CD274, DDX4, EDG2, FYB, ISL1, ITGA2, LIFR, NFIB, PPAP2C, PTGER4, SHB, VLDLR	0.00294-0.0476
Neurological Disease	ABCA1, EDG2, F2RL1, FCMD, GNAQ, GNE, HEXB, HMGCR, MAP1B, NRG1, SEMA4D, SHC3, SLC12A2, SLC1A1, SMN1, TMC1, VLDLR, VPS13A (includes EG:23230), DAPK1, F2R, MAP3K1	0.00387-0.0476
Tissue Morphology	ABCA1, EDG2, F2R, FST, GHR, GNAQ, HEXB, HOMER1, IL6ST, JAK2, LIFR, MUSK, NRG1, PIK3R1, RAD17, SEMA4D, SHC3, SLC12A2, CAST, LPL	0.00387-0.0476
Tissue Development	CAST, F2R, GNAQ, ITGA2, NRG1, PIK3R1, PTGER4	0.00469-0.022
Cell-To-Cell Signaling and Interaction	ABCA1, DAPK1, FYB, ITGA2, JAK2, LPL, PIK3R1, F2R, TLN1, APBA1, GNAQ, HOMER1, SHC3, SLC1A1, UNC13B	0.00469-0.0476
Cardiovascular Disease	ABCA1, GNAQ, HMGCR, IL6ST, LPL, SHC3, TEK, TXN, VLDLR, MAP3K1, NRG1	0.00582-0.0476
Cell Death	CAST, CD274, DAB2, DAPK1, DDX4, EDG2, F2R, FST, GHR, GNAQ, GZMA, HINT1 (includes EG:3094), IL6ST, ISL1, ITGA2, JAK2, LMNB1, MAP1B, MAP3K1, MLLT3, NRG1, PIAS2, PIK3R1, POLK, PTGER4, RAD23B, SHC3, SLC12A2, SMARCA2, SMN1, TNFAIP8, TXN, UNC13B, ATG12, KIAA0367, SUB1, THAP1, ZFR	0.00766-0.0476
Cancer	EDG2, ITGA2, JAK2, MAP3K1, NRG1, TNFAIP8, CTSL, DAPK1, F2R, FST, GHR, TEK, PIK3R1, TXN, SEMA4D, DAB2, LPL	0.0102-0.0476
Hematological System Development and Function	CAST, F2R, GNAQ, ITGA2, PIK3R1, PTGER4, CD274, F2RL1, FYB, SEMA4D, SHB, TXN, FST, IL6ST, JAK2, TEK, GHR, NRG1	0.0102-0.0476
Developmental Disorder	FBN2, FREM1, GHR, GNAQ, IL6ST, MAP1B, NFIB, NIPBL, NRG1, TXN	0.0103-0.0103
Organismal Survival	EDG2, F2RL1, FST, HEXB, IL6ST, LPL, MUSK, NRG1, ABCA1, F2R, FBN2, GNAQ, HAPLN1, HMGCR, JAK2, LIFR, MAN2A1, MAP3K1, PIAS2, PIK3R1, RAD23B, SLC12A2, SMN1, TEK, TXN, ZFR	0.0115-0.0312
Organ Development	ABCA1, FST, GNAQ, HMGCR, ISL1, ITGA2, LIFR, MAP1B, MAP3K1, NFIB, NRG1, SEPP1	0.0197-0.0197
Protein Synthesis	GHR, PAIP1, PIK3R1, RPL37, RPS6, C9ORF3, CAST, HEXB, PCSK5, UHRF2	0.022-0.0343
	Brain
Cell-To-Cell Signaling and Interaction	EFNA5, IL6ST, JAK2, LNPEP, PCSK1, PCSK5, TEK, TXN, APBA1, CAMK4, CHRNA6, CHRNB3, CPLX1, GNAQ, HOMER1, SLC1A1, SLC1A3, SV2C, UNC13B	0.00134-0.0163
Cardiovascular Disease	ABCA1, CAMK4, CHRNA6, CHRNB3, GNAQ, HMGCR, IL6ST, LPL, TEK, TXN, VLDLR	0.00308-0.0375
Developmental Disorder	CAMK4, FBN2, FREM1, GHR, GNAQ, IL6ST, MAP1B, NIPBL, NRG1, TPM3, TXN	0.00308-0.0375
Nervous System Development and Function	APBA1, EFNA5, ENC1, GDA, MAP1B, NRG1, NTRK2, ST8SIA4, THBS4, VLDLR, VPS13A (includes EG:23230), LIFR, SEPP1, SH3GL2, SLC1A3, CAMK4, GNAQ, CHRNA6, CHRNB3, CPLX1, HOMER1, SLC1A1, SV2C, UNC13B, TPM3, TXN, SYT4	0.00308-0.0375
Cellular Growth and Proliferation	CD274, FYB, JAK2, PIK3R1, SEMA4D, SHB, TXN, F2R, DAB2, DDX4, FST, GHR, HMGCR, IL6ST, LIFR, NRG1, OSMR, PPAP2C, PRLR, SLC1A3, SMARCA2, TPM3, VLDLR, C1QTNF3, CAST, ENC1, MLLT3, NTRK2, TEK, GNAQ, OSTF1	0.0031-0.0375
Protein Synthesis	CAST, HEXB, LNPEP, PAIP1, PCSK1, PCSK5, RPL37, RPS6, UHRF2, GHR, PIK3R1	0.00354-0.0164
Organismal Development	DAB2, ENC1, F2R, FBN2, FST, GNAQ, HMGCR, IL6ST, JAK2, NRG1, PIAS2, PIK3R1, PRLR, RAD23B, SLC12A2, TEK, TRIM14, ZFR, GHR, HEXB, LPL, SMARCA2	0.00364-0.0296
Organismal Survival	ABCA1, F2R, FBN2, GNAQ, HAPLN1, HMGCR, IL6ST, JAK2, LIFR, LPL, NTRK2, PIAS2, PIK3R1, RAD23B, SLC12A2, SLC1A3, ST8SIA4, TEK, TMOD1, TPM3, TXN, ZFR	0.00583-0.00938
Neurological Disease	ABCA1, GNAQ, MAP1B, NRG1, NTRK2, SEMA4D, SLC1A1, SLC1A3, ST8SIA4, VLDLR, CHRNA6, CHRNB3, HEXB, HMGCR, SLC12A2, TMC1, VPS13A (includes EG:23230)	0.00612-0.0433
Carbohydrate Metabolism	GHR, LNPEP, LPL, NRG1, PIK3R1, SLC1A3, GNAQ, LIFR, PRLR	0.00714-0.0375
Hematological System Development and Function	CD274, FYB, PIK3R1, SEMA4D, SHB, TXN, F2R, GHR, IL6ST, JAK2, LIFR, NRG1, PRLR, FST, TEK	0.00714-0.0375
Immune Response	CD274, FYB, PIK3R1, SEMA4D, SHB, TXN, F2R, GHR, IL6ST, JAK2, LIFR, NRG1, PRLR	0.00714-0.0375
Immune and Lymphatic System Development and Function	CD274, FYB, PIK3R1, SEMA4D, SHB, TXN, F2R, GHR, IL6ST, JAK2, LIFR, NRG1, PRLR	0.00714-0.0375
Cellular Assembly and Organization	EFNA5, ENC1, LIFR, MAP1B, NRG1, THBS4, CAMK4, GNAQ, NTRK2, TPM3, TXN, APBA1, CPLX1, SH3GL2, SYT4	0.00714-0.0433
Cancer	CTSL, EFNA5, F2R, FST, JAK2, NRG1, PIK3R1, SEMA4D, DAB2, ERBB2IP (includes EG:55914), IL6ST, LIFR, NTRK2, ST8SIA4	0.00744-0.0154
	Liver
Organismal Development	AGGF1, FST, IL6ST, ISL1, JAK2, MUSK, NRG1, PIAS2, PIK3R1, SLC12A2, SNX2, TEK, ZFR, APC, DAB2, ENC1, F2R, FBN2, GNAQ, RAD23B, TLE1, TRIM14	0.00192-0.0286
Cellular Growth and Proliferation	AGGF1, ANXA1, APC, CD274, DAB2, DDX4, F2R, F2RL1, FST, FYB, GHR, IL6ST, IL7R, ISL1, ITGA2, JAK2, LIFR, LOX, MALT1, NFIB, NRG1, OSMR, PDCD1LG2, PIK3R1, PPAP2C, PTGER4, SEMA4D, SLC1A3, SMARCA2, TPM3, TXN, UGCG, VLDLR, ALDH1A1, CAST, ENC1, GADD45B, HINT1 (includes EG:3094), TEK, TNFAIP8, GNAQ, MAP3K1, OSTF1	0.00339-0.0411
Cellular Movement	ANXA1, APC, CAST, DNAJA1, F2R, F2RL1, FER (includes EG:2241), FYB, ITGA2, JAK2, MAP3K1, NARS, NRG1, PIK3R1, SEMA4D, SLC1A3, TEK, THBS4, TNFAIP8, TPM3, TXN, CTSL, FST, LOX	0.00552-0.022
Hematological System Development and Function	CD274, F2RL1, FYB, IL7R, MALT1, PDCD1LG2, PIK3R1, SEMA4D, TXN, ANXA1, F2R, GZMA	0.0136-0.0357
Immune Response	CD274, F2RL1, FYB, IL7R, MALT1, PDCD1LG2, PIK3R1, SEMA4D, TXN	0.0136-0.0357
Immune and Lymphatic System Development and Function	CD274, F2RL1, FYB, IL7R, MALT1, PDCD1LG2, PIK3R1, SEMA4D, TXN	0.0136-0.0357
Organismal Survival	APC, F2RL1, FST, HEXB, IL6ST, IL7R, LPL, MUSK, NRG1, ABCA1, F2R, FBN2, GNAQ, HAPLN1, JAK2, LIFR, LOX, MAN2A1, MAP3K1, PIAS2, PIK3R1, RAD23B, SLC12A2, SLC1A3, SMN1, ST8SIA4, TEK, TMOD1, TPM3, TXN, UGCG, ZFR	0.0136-0.0389
Cancer	CTSL, F2R, FST, ITGA2, JAK2, LOX, NRG1, PIK3R1, SEMA4D, APC, TPM3, ALDH1A1, DAPK1, SMARCA2	0.0136-0.0406
Developmental Disorder	ALDH1A1, CAMK4, FBN2, FREM1, GHR, GNAQ, IL6ST, NFIB, NIPBL, NRG1, TPM3, TXN	0.0178-0.0178
Immunological Disease	ANXA1, CAST, CD274, GADD45B, GZMA, IL6ST, IL7R, ITGA2, JAK2, PIK3R1, PTGER4, TXN	0.0178-0.0178
Cell Death	ANXA1, CAST, CD274, GADD45B, GZMA, IL6ST, IL7R, ITGA2, JAK2, PIK3R1, PTGER4, TXN	0.0178-0.0406
Organ Development	ABCA1, ALDH1A1, FST, GNAQ, ISL1, ITGA2, LIFR, LOX, MAP3K1, NFIB, NRG1, SEPP1, SLC1A3, ST8SIA4	0.0263-0.0263
Neurological Disease	ABCA1, ALDH1A1, F2RL1, GNAQ, NRG1, PDCD1LG2, SEMA4D, SLC1A1, SLC1A3, ST8SIA4, VLDLR	0.027-0.027
Cell Morphology	APC, F2R, JAK2, LOX, NRG1, PIK3R1, TPM3	0.0357-0.0357
Lipid Metabolism	ABCA1, F2R, GNAQ, PIP5K1B, PPAP2C, TEK, VLDLR	0.0357-0.0357
